# Supplementary material for: Comparable Number of Genes Having Experienced Positive Selection among Great Ape Species
Source: Animals (Basel). 2021 Nov 15;11(11):3264. doi: 10.3390/ani11113264 (PMC8614513; doi:10.3390/ani11113264)
Supplement: Supplementary file 1 [file animals-11-03264-s001.zip]

Archive with 1 entries (1 files):
- animals-1253659-supplementary.pdf
